# Supplementary material for: A Jurassic record encodes an analogous Dansgaard–Oeschger climate periodicity
Source: Sci Rep. 2022 Feb 4;12:1968. doi: 10.1038/s41598-022-05716-8 (PMC8817006; doi:10.1038/s41598-022-05716-8)
Supplement: Supplementary file 2 — Supplementary Information 2. [file 41598_2022_5716_MOESM2_ESM.xlsx]

## Sheet: MS Data
Stratigraphic height (m)	MS (kg/m3)
0.004	1.1172e-08
0.039	9.7243e-09
0.074	8.3446e-09
0.111	8.7419e-09
0.146	1.1343e-08
0.182	1.1265e-08
0.199	2.0195e-08
0.219	2.6025e-08
0.24	1.8635e-08
0.26	2.6404e-08
0.28	2.7646e-08
0.3	2.9226e-08
0.32	2.4015e-08
0.341	1.6937e-08
0.361	2.4298e-08
0.381	1.8561e-08
0.401	2.2264e-08
0.422	2.0584e-08
0.442	1.9838e-08
0.46	1.2388e-08
0.48	9.3995e-09
0.501	1.5458e-08
0.521	2.3343e-08
0.542	2.3609e-08
0.564	1.0945e-08
0.583	1.2624e-08
0.603	1.3205e-08
0.623	1.2718e-08
0.643	1.1628e-08
0.662	2.461e-08
0.679	1.8469e-08
0.696	2.4434e-08
0.713	2.2514e-08
0.73	1.7951e-08
0.747	2.2516e-08
0.767	1.0993e-08
0.785	7.6172e-09
0.802	1.0966e-08
0.821	2.0847e-08
0.839	2.199e-08
0.858	2.296e-08
0.877	1.9903e-08
0.895	1.8532e-08
0.913	1.9784e-08
0.932	1.7547e-08
0.95	2.1826e-08
0.969	1.0568e-08
0.99	5.8928e-09
1.011	6.762e-09
1.032	7.4781e-09
1.052	6.1626e-09
1.073	6.0205e-09
1.094	7.4839e-09
1.114	1.3553e-08
1.14	9.1e-09
1.176	7.129e-09
1.196	1.7755e-08
1.224	9.3109e-09
1.251	1.6422e-08
1.273	1.1011e-08
1.295	4.9541e-09
1.317	5.207e-09
1.339	4.6876e-09
1.36	6.8452e-09
1.382	1.2183e-08
1.406	1.5731e-08
1.429	1.2239e-08
1.455	8.1774e-09
1.481	4.8609e-09
1.507	5.2538e-09
1.533	6.7547e-09
1.557	1.3535e-08
1.575	1.5526e-08
1.604	9.4708e-09
1.634	8.2095e-09
1.663	6.9602e-09
1.691	7.7294e-09
1.717	1.6016e-08
1.738	2.5246e-08
1.76	3.1567e-08
1.782	2.8568e-08
1.803	1.0332e-08
1.826	9.311e-09
1.847	1.4966e-08
1.868	1.2603e-08
1.891	1.6558e-08
1.92	2.6607e-08
1.949	2.4291e-08
1.977	3.1168e-08
2.005	2.1624e-08
2.033	1.0631e-08
2.056	1.069e-08
2.081	1.2954e-08
2.108	3.0396e-08
2.132	3.1174e-08
2.156	3.2685e-08
2.179	2.6923e-08
2.203	2.6816e-08
2.227	2.7174e-08
2.25	2.4452e-08
2.281	1.4846e-08
2.316	2.8127e-08
2.337	2.7689e-08
2.358	2.494e-08
2.379	2.3461e-08
2.4	2.2341e-08
2.432	1.1969e-08
2.464	1.16e-08
2.505	2.4223e-08
2.541	2.9189e-08
2.575	3.4732e-08
2.611	2.9313e-08
2.646	2.7845e-08
2.681	2.2542e-08
2.716	2.6092e-08
2.751	2.9999e-08
2.786	3.0989e-08
2.821	2.9552e-08
2.857	2.9327e-08
2.892	2.5519e-08
2.922	2.08e-08
2.955	2.2979e-08
2.979	2.776e-08
2.996	3.0573e-08
3.027	2.0343e-08
3.065	1.4718e-08
3.097	3.1213e-08
3.123	2.8329e-08
3.151	1.2372e-08
3.182	1.3002e-08
3.213	1.5419e-08
3.245	3.42e-08
3.265	3.2884e-08
3.285	2.6745e-08
3.306	2.7167e-08
3.339	1.3199e-08
3.384	1.0061e-08
3.412	2.6466e-08
3.435	2.2974e-08
3.459	2.403e-08
3.483	1.9349e-08
3.507	1.8043e-08
3.531	1.913e-08
3.555	2.2151e-08
3.578	2.1726e-08
3.602	1.7692e-08
3.627	1.6209e-08
3.652	8.6878e-09
3.679	6.9479e-09
3.706	9.6084e-09
3.737	8.5996e-09
3.78	7.9088e-09
3.821	7.5575e-09
3.863	9.2367e-09
3.895	1.3105e-08
3.933	7.4666e-09
3.971	6.5931e-09
4.008	7.4099e-09
4.035	1.7372e-08
4.055	1.0829e-08
4.084	9.2318e-09
4.115	5.7197e-09
4.146	5.1274e-09
4.177	5.0087e-09
4.207	4.976e-09
4.238	4.3283e-09
4.264	1.394e-08
4.281	1.4649e-08
4.312	9.0786e-09
4.358	5.3722e-09
4.394	3.4373e-09
4.423	2.9068e-09
4.451	3.9543e-09
4.479	3.5101e-09
4.508	4.1445e-09
4.545	7.6272e-09
4.585	6.0532e-09
4.618	2.1136e-08
4.63	2.1316e-08
4.65	1.4959e-08
4.67	6.6946e-09
4.691	7.1473e-09
4.711	1.0282e-08
4.732	1.9506e-08
4.751	1.5784e-08
4.778	2.415e-08
4.817	2.4563e-08
4.857	2.2829e-08
4.896	2.1697e-08
4.936	1.9145e-08
4.976	2.1917e-08
5.015	2.3722e-08
5.055	2.7805e-08
5.094	2.3928e-08
5.13	1.161e-08
5.166	1.0139e-08
5.195	1.6302e-08
5.231	1.0115e-08
5.265	9.3716e-09
5.288	1.8649e-08
5.313	1.2303e-08
5.351	1.8232e-08
5.376	1.9986e-08
5.402	2.9537e-08
5.427	2.9317e-08
5.454	2.8441e-08
5.479	2.1664e-08
5.505	2.4478e-08
5.53	2.909e-08
5.565	1.4058e-08
5.591	7.2882e-09
5.618	1.1514e-08
5.645	2.7201e-08
5.661	2.8816e-08
5.676	2.7841e-08
5.71	1.243e-08
5.741	1.2113e-08
5.772	1.0974e-08
5.804	2.0485e-08
5.821	2.1552e-08
5.845	9.8313e-09
5.868	8.4945e-09
5.891	1.269e-08
5.925	2.0289e-08
5.961	2.4236e-08
5.998	2.73e-08
6.035	2.5709e-08
6.062	1.9973e-08
6.086	1.6712e-08
6.11	2.1895e-08
6.131	1.9294e-08
6.152	2.1543e-08
6.188	1.7198e-08
6.224	1.9481e-08
6.253	1.1702e-08
6.275	1.256e-08
6.303	1.3397e-08
6.336	1.9166e-08
6.36	1.6225e-08
6.383	1.5247e-08
6.406	1.6216e-08
6.428	1.7695e-08
6.451	2.0667e-08
6.474	1.9464e-08
6.503	1.3903e-08
6.528	9.5227e-09
6.553	4.6882e-09
6.578	3.8608e-09
6.603	5.4393e-09
6.636	1.6773e-08
6.663	1.6099e-08
6.692	1.9773e-08
6.72	1.2546e-08
6.747	1.4735e-08
6.779	7.7094e-09
6.807	5.5982e-09
6.836	5.6288e-09
6.865	3.1342e-09
6.893	6.2569e-09
6.918	1.4836e-08
6.938	1.5446e-08
6.968	1.3196e-08
7.004	1.4925e-08
7.028	7.9319e-09
7.047	5.8565e-09
7.066	1.2524e-08
7.085	1.6167e-08
7.112	1.5368e-08
7.137	1.3905e-08
7.163	1.5674e-08
7.189	1.3652e-08
7.227	5.7219e-09
7.265	1.013e-08
7.281	6.5753e-09
7.297	8.7185e-09
7.323	1.4538e-08
7.345	1.4703e-08
7.377	8.1451e-09
7.43	4.2766e-09
7.484	3.0748e-09
7.537	2.8536e-09
7.572	1.041e-08
7.592	8.3691e-09
7.612	6.7526e-09
7.633	1.1067e-08
7.649	1.0497e-08
7.665	8.3743e-09
7.682	8.2086e-09
7.704	1.2129e-08
7.725	7.22e-09
7.748	5.2322e-09
7.771	5.5298e-09
7.796	1.6325e-08
7.822	1.7257e-08
7.847	1.5944e-08
7.877	1.2959e-08
7.898	5.0349e-09
7.92	6.0305e-09
7.945	1.4419e-08
7.97	8.4731e-09
7.992	8.061e-09
8.02	7.7108e-09
8.043	8.682e-09
8.066	1.4392e-08
8.081	1.5423e-08
8.095	1.7594e-08
8.109	1.7056e-08
8.128	1.2842e-08
8.144	1.317e-08
8.155	1.7088e-08
8.171	1.1597e-08
8.189	1.2376e-08
8.205	1.3586e-08
8.219	1.0314e-08
8.232	7.6229e-09
8.245	6.6982e-09
8.258	9.5582e-09
8.273	1.8049e-08
8.285	2.2554e-08
8.297	2.174e-08
8.308	2.4039e-08
8.319	2.311e-08
8.331	2.3244e-08
8.343	2.2728e-08
8.354	2.2695e-08
8.366	2.4412e-08
8.378	2.5328e-08
8.389	1.9972e-08
8.4	1.7838e-08
8.412	1.6993e-08
8.424	2.0238e-08
8.436	1.7818e-08
8.447	2.2259e-08
8.459	2.2753e-08
8.471	2.3976e-08
8.481	2.4807e-08
8.493	2.3157e-08
8.505	2.6013e-08
8.517	2.4985e-08
8.528	2.5227e-08
8.54	2.6608e-08
8.552	2.4135e-08
8.563	2.2964e-08
8.574	2.2832e-08
8.586	2.2383e-08
8.598	2.1249e-08
8.61	2.1589e-08
8.621	1.8876e-08
8.633	2.0365e-08
8.644	2.148e-08
8.655	2.2501e-08
8.667	2.3451e-08
8.679	2.3385e-08
8.691	2.2908e-08
8.702	2.2074e-08
8.714	2.0175e-08
8.731	2.0412e-08
8.741	1.7522e-08
8.751	1.6398e-08
8.761	1.4989e-08
8.776	1.3282e-08
8.787	1.2582e-08
8.798	9.8469e-09
8.809	1.0605e-08
8.825	1.0485e-08
8.837	8.7343e-09
8.848	6.7548e-09
8.859	6.5023e-09
8.871	9.5071e-09
8.886	1.8067e-08
8.896	1.6453e-08
8.907	1.9878e-08
8.919	2.1361e-08
8.929	2.1721e-08
8.94	2.2275e-08
8.954	1.5964e-08
8.966	1.44e-08
8.977	1.8765e-08
8.988	1.9767e-08
8.999	1.777e-08
9.01	1.6156e-08
9.023	2.2318e-08
9.048	1.0877e-08
9.059	7.3683e-09
9.071	5.8403e-09
9.082	5.9875e-09
9.094	7.6725e-09
9.104	1.003e-08
9.116	1.3665e-08
9.126	2.1121e-08
9.133	2.2974e-08
9.138	2.1971e-08
9.144	2.0731e-08
9.149	2.1246e-08
9.155	1.9454e-08
9.166	1.4439e-08
9.176	1.0981e-08
9.186	1.5678e-08
9.196	1.9864e-08
9.215	1.7454e-08
9.229	2.0937e-08
9.244	2.257e-08
9.259	2.2761e-08
9.274	2.5925e-08
9.288	2.7278e-08
9.303	2.8127e-08
9.318	2.5748e-08
9.333	2.6785e-08
9.348	2.4642e-08
9.362	2.5725e-08
9.378	1.9484e-08
9.392	1.9678e-08
9.407	2.3346e-08
9.421	2.2992e-08
9.436	2.3658e-08
9.451	2.3711e-08
9.466	2.0742e-08
9.485	1.6892e-08
9.497	1.2628e-08
9.509	1.0753e-08
9.521	8.4128e-09
9.533	8.3455e-09
9.545	6.9239e-09
9.557	1.5037e-08
9.572	1.8046e-08
9.581	1.8857e-08
9.59	1.977e-08
9.599	2.1693e-08
9.608	2.5334e-08
9.618	2.7135e-08
9.627	2.6333e-08
9.636	2.7322e-08
9.646	2.7776e-08
9.655	2.8998e-08
9.665	1.9092e-08
9.674	1.6225e-08
9.683	1.6875e-08
9.692	2.1993e-08
9.701	2.1499e-08
9.711	2.63e-08
9.72	2.3182e-08
9.729	2.119e-08
9.742	1.4672e-08
9.753	8.7528e-09
9.765	8.3681e-09
9.777	1.2598e-08
9.787	1.5249e-08
9.791	1.1649e-08
9.796	9.9044e-09
9.8	9.4991e-09
9.805	1.1557e-08
9.81	1.0274e-08
9.823	1.0154e-08
9.839	7.8937e-09
9.854	6.3102e-09
9.87	6.591e-09
9.886	6.9539e-09
9.901	5.3023e-09
9.917	7.1298e-09
9.932	5.4036e-09
9.949	5.9309e-09
9.964	6.8224e-09
9.98	7.581e-09
9.993	1.675e-08
9.998	1.7889e-08
10.003	2.0428e-08
10.008	1.9923e-08
10.013	2.0714e-08
10.017	2.0931e-08
10.023	2.3756e-08
10.027	1.8074e-08
10.037	2.0177e-08
10.046	1.5768e-08
10.055	1.6227e-08
10.067	2.2294e-08
10.073	2.6511e-08
10.079	2.3709e-08
10.085	2.1843e-08
10.09	2.1138e-08
10.096	2.2485e-08
10.102	2.4328e-08
10.108	2.5461e-08
10.118	2.1679e-08
10.127	1.6702e-08
10.137	1.4065e-08
10.148	1.6057e-08
10.154	1.9969e-08
10.159	1.9369e-08
10.166	2.086e-08
10.171	2.9165e-08
10.177	1.7362e-08
10.19	1.4477e-08
10.204	1.1942e-08
10.219	6.9592e-09
10.233	7.8097e-09
10.242	1.4046e-08
10.247	1.2598e-08
10.258	9.6588e-09
10.271	8.7827e-09
10.285	7.948e-09
10.299	6.1325e-09
10.312	6.3837e-09
10.326	6.777e-09
10.338	1.3427e-08
10.342	1.2944e-08
10.353	8.7874e-09
10.365	7.0119e-09
10.377	7.0997e-09
10.389	5.8488e-09
10.401	5.3156e-09
10.412	4.3816e-09
10.424	5.2871e-09
10.436	9.5376e-09
10.448	2.8758e-08
10.454	3.1134e-08
10.461	2.5728e-08
10.467	2.9405e-08
10.473	2.9905e-08
10.479	1.7999e-08
10.493	1.139e-08
10.513	1.1305e-08
10.531	7.989e-09
10.55	9.4567e-09
10.564	1.4019e-08
10.575	2.0347e-08
10.586	2.1006e-08
10.596	2.0456e-08
10.607	2.0445e-08
10.618	1.9256e-08
10.628	2.2322e-08
10.639	2.3505e-08
10.65	1.3037e-08
10.661	1.9455e-08
10.674	1.1064e-08
10.684	1.0519e-08
10.695	5.9025e-09
10.705	6.1191e-09
10.716	6.0094e-09
10.727	7.3014e-09
10.737	9.5042e-09
10.748	9.6936e-09
10.759	1.1457e-08
10.764	1.25e-08
10.77	1.338e-08
10.78	1.1423e-08
10.794	1.0548e-08
10.809	8.3941e-09
10.823	1.0684e-08
10.834	1.3611e-08
10.84	1.7606e-08
10.844	1.7709e-08
10.85	1.452e-08
10.855	1.2981e-08
10.861	1.2497e-08
10.871	1.0419e-08
10.882	8.8189e-09
10.892	9.4568e-09
10.902	9.7129e-09
10.915	1.4324e-08
10.925	2.3204e-08
10.934	2.0662e-08
10.944	1.512e-08
10.953	1.5702e-08
10.964	1.5246e-08
10.973	1.259e-08
10.983	8.018e-09
10.992	9.9769e-09
11.002	7.7887e-09
11.011	1.3318e-08
11.021	1.5075e-08
11.03	1.1665e-08
11.04	1.748e-08
11.05	2.114e-08
11.059	1.4389e-08
11.069	2.0414e-08
11.078	2.1627e-08
11.088	1.8481e-08
11.097	2.0781e-08
11.107	2.0193e-08
11.117	2.011e-08
11.127	1.9995e-08
11.136	2.23e-08
11.148	8.9973e-09
11.158	1.0156e-08
11.168	1.0121e-08
11.177	9.9853e-09
11.187	1.1694e-08
11.196	1.0545e-08
11.206	1.0275e-08
11.215	1.2089e-08
11.229	1.9217e-08
11.24	2.2375e-08
11.251	2.0596e-08
11.262	1.9671e-08
11.273	2.1176e-08
11.284	2.3253e-08
11.295	1.9604e-08
11.306	2.319e-08
11.317	2.1979e-08
11.328	2.0053e-08
11.339	2.2256e-08
11.35	1.8688e-08
11.361	1.9658e-08
11.372	2.0012e-08
11.383	2.2039e-08
11.393	2.2298e-08
11.404	2.0588e-08
11.415	2.3713e-08
11.426	2.1622e-08
11.436	2.7517e-08
11.447	2.5112e-08
11.458	2.3815e-08
11.469	2.1897e-08
11.48	2.1964e-08
11.491	2.2854e-08
11.502	2.5397e-08
11.513	2.331e-08
11.524	2.7229e-08
11.535	2.7948e-08
11.546	2.7568e-08
11.556	2.5428e-08
11.567	2.5105e-08
11.578	2.5811e-08
11.589	2.4205e-08
11.6	2.3995e-08
11.611	2.7065e-08
11.622	3.0753e-08
11.633	3.0825e-08
11.644	2.6791e-08
11.655	2.4904e-08
11.666	2.3264e-08
11.677	2.031e-08
11.688	2.2334e-08
11.699	2.0239e-08
11.709	2.4372e-08
11.72	2.7017e-08
11.73	2.8861e-08
11.741	2.7588e-08
11.752	2.8696e-08
11.763	2.8426e-08
11.774	2.3709e-08
11.785	2.1605e-08
11.796	2.0514e-08
11.807	1.985e-08
11.818	2.1387e-08
11.829	2.6468e-08
11.84	2.6915e-08
11.851	2.6651e-08
11.862	2.7609e-08
11.88	1.5157e-08
11.895	1.3155e-08
11.912	1.3324e-08
11.927	1.4211e-08
11.944	1.6404e-08
11.96	1.5664e-08
11.975	1.5508e-08
11.992	1.0168e-08
12.007	1.1109e-08
12.024	1.057e-08
12.04	1.2937e-08
12.058	2.2443e-08
12.068	2.609e-08
12.079	2.5216e-08
12.089	2.8475e-08
12.099	2.6752e-08
12.11	2.9464e-08
12.12	3.0657e-08
12.131	2.833e-08
12.141	2.8759e-08
12.152	2.7699e-08
12.162	2.6374e-08
12.173	2.1824e-08
12.183	2.0175e-08
12.194	2.3304e-08
12.204	2.1178e-08
12.215	1.757e-08
12.225	2.0376e-08
12.236	1.3669e-08
12.246	1.4674e-08
12.256	2.1529e-08
12.267	2.116e-08
12.277	2.2704e-08
12.288	2.6878e-08
12.298	2.4952e-08
12.309	1.7332e-08
12.319	1.7927e-08
12.33	2.3329e-08
12.34	2.5253e-08
12.351	2.3262e-08
12.361	2.4624e-08
12.372	2.6519e-08
12.382	1.6367e-08
12.393	1.5289e-08
12.403	1.9185e-08
12.424	1.3803e-08
12.434	1.0793e-08
12.445	1.4364e-08
12.455	1.7257e-08
12.466	1.8441e-08
12.476	2.1437e-08
12.486	1.5576e-08
12.496	1.3821e-08
12.507	1.3101e-08
12.517	1.9284e-08
12.528	1.8126e-08
12.538	2.7115e-08
12.558	8.3148e-09
12.577	5.5187e-09
12.596	3.4704e-09
12.615	3.5576e-09
12.634	3.2097e-09
12.654	3.4571e-09
12.673	4.5358e-09
12.692	4.1031e-09
12.711	5.8837e-09
12.731	5.1095e-09
12.75	4.6506e-09
12.77	5.0067e-09
12.791	5.594e-09
12.808	5.6713e-09
12.825	5.2532e-09
12.842	3.7181e-09
12.859	3.779e-09
12.876	3.9261e-09
12.893	4.6251e-09
12.91	1.5714e-09
12.927	6.1512e-10
12.944	1.9132e-09
12.961	1.6992e-09
12.978	1.6275e-09
12.995	2.1349e-09
13.012	2.0954e-09
13.029	1.869e-09
13.044	1.2056e-08
13.051	1.0624e-08
13.058	1.2684e-08
13.07	9.3666e-09
13.091	6.6615e-09
13.112	9.2297e-09
13.131	1.2028e-08
13.148	1.2051e-08
13.169	1.0665e-08
13.184	5.2708e-09
13.2	4.5506e-09
13.217	4.9492e-09
13.24	3.5615e-09
13.263	3.2296e-09
13.285	3.2809e-09
13.308	4.7603e-09
13.331	6.9249e-09
13.35	9.2939e-09
13.361	8.6257e-09
13.372	9.5258e-09
13.383	1.1199e-08
13.394	1.0664e-08
13.41	7.4661e-09
13.428	6.7701e-09
13.446	4.1062e-09
13.463	4.5627e-09
13.48	6.6041e-09
13.492	1.6536e-08
13.504	1.0011e-08
13.517	6.3815e-09
13.53	8.999e-09
13.552	1.5863e-08
13.566	1.4936e-08
13.579	1.3799e-08
13.593	1.3975e-08
13.606	1.5672e-08
13.62	1.6594e-08
13.633	1.8731e-08
13.647	1.4956e-08
13.661	1.4797e-08
13.674	1.6441e-08
13.688	1.5876e-08
13.702	1.6524e-08
13.715	1.3539e-08
13.729	1.6503e-08
13.742	1.5258e-08
13.755	1.8041e-08
13.769	1.8714e-08
13.783	1.7246e-08
13.8	1.1236e-08
13.811	9.6142e-09
13.822	8.3724e-09
13.832	6.8057e-09
13.843	1.3114e-08
13.867	1.7413e-08
13.882	1.8217e-08
13.896	1.727e-08
13.91	1.8019e-08
13.925	1.4201e-08
13.938	2.1251e-08
13.953	1.8607e-08
13.967	1.6042e-08
13.981	1.5507e-08
14.002	1.5321e-08
14.011	1.2806e-08
14.02	1.3515e-08
14.029	1.0696e-08
14.038	1.1997e-08
14.057	1.1429e-08
14.079	8.0419e-09
14.09	7.0308e-09
14.101	8.7643e-09
14.113	8.2128e-09
14.125	6.8147e-09
14.144	1.5455e-08
14.152	1.8954e-08
14.159	1.6073e-08
14.166	1.7495e-08
14.174	1.7757e-08
14.182	1.6926e-08
14.189	1.9926e-08
14.196	2.3779e-08
14.217	9.0282e-09
14.23	5.8905e-09
14.244	3.3445e-09
14.256	5.9311e-09
14.269	9.3685e-09
14.294	1.4847e-08
14.304	2.1115e-08
14.315	2.1536e-08
14.325	2.0658e-08
14.336	2.1147e-08
14.357	2.1504e-08
14.368	2.008e-08
14.379	1.6844e-08
14.39	1.6943e-08
14.401	1.6865e-08
14.411	2.0552e-08
14.422	2.1143e-08
14.433	1.6926e-08
14.459	1.21e-08
14.475	9.259e-09
14.49	7.1068e-09
14.506	6.2728e-09
14.521	8.0988e-09
14.55	1.4934e-08
14.563	1.7618e-08
14.576	1.5946e-08
14.59	1.8582e-08
14.602	1.6712e-08
14.616	1.5941e-08
14.629	1.4065e-08
14.642	1.9866e-08
14.656	1.3019e-08
14.669	1.3146e-08
14.683	1.3253e-08
14.695	1.2272e-08
14.709	2.0139e-08
14.722	1.966e-08
14.735	1.556e-08
14.748	1.7219e-08
14.762	1.4677e-08
14.775	1.8477e-08
14.788	1.6628e-08
14.801	1.4924e-08
14.815	1.4974e-08
14.827	1.5654e-08
14.841	1.5381e-08
14.854	1.6745e-08
14.867	1.5633e-08
14.88	1.5268e-08
14.894	1.0137e-08
14.907	1.1248e-08
14.92	1.2155e-08
14.945	8.2744e-09
14.958	6.9982e-09
14.969	8.0192e-09
14.981	1.0401e-08
15	1.1359e-08
15.008	1.1081e-08
15.016	1.2502e-08
15.032	8.7411e-09
15.041	7.5356e-09
15.051	8.9869e-09
15.061	1.1791e-08
15.077	1.501e-08
15.086	1.3948e-08
15.1	1.4459e-08
15.11	9.4876e-09
15.119	1.0879e-08
15.137	1.5136e-08
15.15	1.563e-08
15.162	1.2088e-08
15.174	1.1959e-08
15.186	1.3934e-08
15.205	6.8913e-09
15.23	4.4541e-09
15.255	7.2814e-09
15.279	9.1134e-09
15.296	1.1392e-08
15.31	1.3145e-08
15.323	1.1583e-08
15.337	1.1522e-08
15.357	8.7695e-09
15.377	6.6064e-09
15.396	3.7542e-09
15.435	3.3935e-09
15.492	5.6214e-09
15.511	5.7846e-09
15.531	5.0778e-09
15.561	8.1999e-09
15.578	4.7538e-09
15.596	3.15e-09
15.613	4.2294e-09
15.631	3.8685e-09
15.649	4.1518e-09
15.666	5.5096e-09
15.696	1.0311e-08
15.718	5.7876e-09
15.733	4.7026e-09
15.747	4.8275e-09
15.762	6.3904e-09
15.772	7.0964e-09
15.785	4.6461e-09
15.803	2.4573e-09
15.821	3.199e-09
15.839	2.3737e-09
15.858	2.1858e-09
15.877	1.8839e-09
15.895	1.9394e-09
15.913	2.3638e-09
15.932	2.121e-09
15.951	1.3126e-08
15.96	1.5804e-08
15.969	1.4177e-08
15.977	1.1183e-08
15.994	7.1803e-09
16.011	5.32e-09
16.03	5.6052e-09
16.048	4.5467e-09
16.065	5.9291e-09
16.086	1.6713e-08
16.1	1.5555e-08
16.114	1.2433e-08
16.128	1.4189e-08
16.142	1.5544e-08
16.155	1.8509e-08
16.169	1.9421e-08
16.183	2.2336e-08
16.196	1.6418e-08
16.221	8.8069e-09
16.237	5.8779e-09
16.254	4.6641e-09
16.27	5.2701e-09
16.287	1.1117e-08
16.303	1.3831e-08
16.309	1.6098e-08
16.315	1.5206e-08
16.321	1.1022e-08
16.338	1.0672e-08
16.353	9.0049e-09
16.369	5.6343e-09
16.383	5.9513e-09
16.399	9.4e-09
16.413	1.0556e-08
16.429	1.0879e-08
16.443	1.5924e-08
16.466	1.5983e-08
16.476	1.9465e-08
16.487	2.1478e-08
16.497	2.3507e-08
16.508	1.9206e-08
16.518	1.611e-08
16.529	1.927e-08
16.539	1.995e-08
16.55	1.7636e-08
16.56	1.6627e-08
16.57	1.9113e-08
16.581	1.9123e-08
16.591	1.9236e-08
16.602	2.2122e-08
16.612	2.3151e-08
16.623	2.1453e-08
16.633	1.8553e-08
16.644	1.8111e-08
16.654	1.6466e-08
16.664	1.8427e-08
16.675	2.0509e-08
16.685	1.9125e-08
16.696	1.7606e-08
16.706	1.7731e-08
16.716	1.9926e-08
16.727	1.3646e-08
16.744	1.2978e-08
16.752	1.2223e-08
16.761	1.1838e-08
16.769	1.4573e-08
16.784	1.5846e-08
16.794	1.566e-08
16.804	1.696e-08
16.814	1.6351e-08
16.824	1.4559e-08
16.834	1.3265e-08
16.844	1.3428e-08
16.854	1.4684e-08
16.87	1.0265e-08
16.886	6.8796e-09
16.901	5.9224e-09
16.917	7.1806e-09
16.932	7.0708e-09
16.948	9.6724e-09
16.966	1.6685e-08
16.975	1.7921e-08
16.985	1.7594e-08
16.994	1.8018e-08
17.003	1.7632e-08
17.013	1.8018e-08
17.023	1.6569e-08
17.032	1.8911e-08
17.042	1.8353e-08
17.058	1.5766e-08
17.07	1.1531e-08
17.082	9.4758e-09
17.094	1.0731e-08
17.106	1.147e-08
17.124	1.8373e-08
17.135	1.6496e-08
17.147	1.5971e-08
17.16	1.6417e-08
17.183	2.1414e-08
17.201	1.5288e-08
17.218	2.3135e-08
17.237	2.0089e-08
17.255	1.8625e-08
17.272	1.9159e-08
17.29	1.9164e-08
17.309	2.0041e-08
17.327	2.1158e-08
17.344	1.8145e-08
17.362	2.0203e-08
17.38	1.9395e-08
17.398	1.9056e-08
17.416	1.8751e-08
17.434	1.4838e-08
17.469	8.0447e-09
17.496	6.4324e-09
17.524	3.7262e-09
17.551	4.6786e-09
17.578	4.5296e-09
17.605	5.8441e-09
17.632	6.7605e-09
17.659	6.804e-09
17.687	5.6457e-09
17.714	7.0025e-09
17.734	1.2091e-08
17.745	8.5189e-09
17.757	6.1076e-09
17.769	8.8465e-09
17.78	1.1686e-08
17.791	9.3581e-09
17.803	1.2583e-08
17.814	1.4414e-08
17.822	1.5171e-08
17.829	1.4884e-08
17.839	1.2891e-08
17.851	1.1911e-08
17.865	1.1662e-08
17.885	1.2698e-08
17.894	1.7935e-08
17.903	1.7595e-08
17.912	1.3866e-08
17.922	1.2989e-08
17.931	1.5376e-08
17.94	1.5332e-08
17.949	1.8243e-08
17.971	7.061e-09
17.993	3.2669e-09
18.014	3.4302e-09
18.035	3.2743e-09
18.057	4.8131e-09
18.078	4.9222e-09
18.1	4.1144e-09
18.121	4.4495e-09
18.143	4.3243e-09
18.165	4.1955e-09
18.186	4.1821e-09
18.208	4.1212e-09
18.229	8.272e-09
18.25	7.7616e-09
18.281	1.0629e-08
18.302	8.5809e-09
18.322	5.1549e-09
18.343	5.6697e-09
18.363	5.7191e-09
18.384	6.7952e-09
18.405	6.3585e-09
18.425	6.314e-09
18.446	6.6628e-09
18.467	8.4992e-09
18.487	7.5944e-09
18.508	6.9307e-09
18.529	1.1908e-08
