# Supplementary material for: A Jurassic record encodes an analogous Dansgaard–Oeschger climate periodicity
Source: Sci Rep. 2022 Feb 4;12:1968. doi: 10.1038/s41598-022-05716-8 (PMC8817006; doi:10.1038/s41598-022-05716-8)
Supplement: Supplementary file 3 — Supplementary Information 3. [file 41598_2022_5716_MOESM3_ESM.xlsx]

## Sheet: bulk
Sample No	cm	MS	1 :clay	1 :clay	1 :clay	1 :clay	2 :quartz	2 :quartz	2 :quartz	2 :quartz	3 :calcite	3 :calcite	3 :calcite	3 :calcite	% calcite	% quartz	% argiles
			4.49 Å	4.49 Å	4.49 Å	4.49 Å	3.35 Å	3.35 Å	3.35 Å	3.35 Å	3.035 Å	3.035 Å	3.035 Å	3.035 Å
			Peak(Å)	Intensity	Area	FWHM	Peak(Å)	Intensity	Area	FWHM	Peak(Å)	Intensity	Area	FWHM
KS59	125	1.6422e-08	4.47	155	1714	0.319	3.351	1540	7054	0.085	3.035	17024	80389	0.155	84.4813	7.41309	8.10564
KS60	127	1.1011e-08	4.479	101	1035	0.33	3.346	1244	4920	0.135	3.035	19260	85174	0.145	89.892	5.19253	4.91549
KS61	129	4.9541e-09	4.488	53	440	0.087	3.346	603	2218	0.12	3.035	20099	89624	0.146	95.5256	2.36405	2.11038
KS62	132	5.207e-09	4.488	40	304	0.278	3.346	589	2209	0.128	3.035	18606	90849	0.152	96.2118	2.3394	1.44875
KS63	134	4.6876e-09	4.479	41	386	0.275	3.346	526	2056	0.144	3.035	17752	89543	0.085	95.9362	2.20279	1.86102
KS64	136	6.8452e-09	4.47	67	679	0.265	3.346	902	3322	0.124	3.035	20354	90463	0.148	93.4144	3.43038	3.15519
KS65	138	1.2183e-08	4.479	96	1087	0.335	3.346	1331	5088	0.127	3.035	19138	83897	0.15	89.3695	5.41989	5.21057
KS66	141	1.5731e-08	4.47	156	1932	0.363	3.351	1470	6396	0.083	3.035	16913	79187	0.154	83.994	6.78426	9.22176
KS67	143	1.2239e-08	4.488	121	1307	0.335	3.351	1207	5166	0.078	3.039	16826	78767	0.094	87.6996	5.75186	6.5485
KS68	146	8.1774e-09	4.479	81	878	0.312	3.346	913	3632	0.131	3.035	19458	87321	0.146	92.0098	3.82703	4.16315
KS69	148	4.8609e-09	4.479	55	498	0.331	3.351	584	2236	0.065	3.035	17821	89198	0.158	95.2207	2.38698	2.39231
KS70	151	5.2538e-09	4.479	34	408	0.289	3.346	628	2447	0.134	3.035	18497	89157	0.153	95.4163	2.61879	1.9649
KS71	153	6.7547e-09	4.479	37	403	0.279	3.346	621	2295	0.124	3.035	19671	91919	0.148	95.7215	2.38994	1.88852
KS72	156	1.3535e-08	4.497	161	1851	0.394	3.351	1712	7382	0.071	3.039	17257	82280	0.095	83.9665	7.53331	8.50023
KS73	158	1.5526e-08	4.488	181	2156	0.368	3.346	1916	7299	0.122	3.035	19231	82031	0.148	82.8328	7.37034	9.79683
KS74	160	9.4708e-09	4.488	92	887	0.29	3.346	855	3386	0.134	3.035	19393	89261	0.152	92.3659	3.50378	4.13034
KS75	163	8.2095e-09	4.488	58	707	0.374	3.351	660	2746	0.073	3.035	18453	88758	0.155	93.7398	2.90013	3.36007
KS76	166	6.9602e-09	4.47	63	787	0.419	3.346	752	3120	0.134	3.035	18953	89301	0.154	93.0582	3.25127	3.6905
KS77	169	7.7294e-09	4.488	66	747	0.372	3.351	765	2992	0.07	3.039	17855	87775	0.089	93.2502	3.17863	3.57118
KS78	172	1.6016e-08	4.497	181	2388	0.418	3.346	1695	7403	0.136	3.035	17813	78920	0.154	81.303	7.62653	11.0705
KS79	174	2.5246e-08	4.497	271	3247	0.38	3.351	2484	10805	0.075	3.035	16039	73574	0.154	74.3243	10.9152	14.7605
KS80	176	3.1567e-08	4.479	385	4577	0.342	3.346	3169	14182	0.08	3.031	13756	64954	0.159	65.1282	14.22	20.6517
KS81	178	2.8568e-08	4.47	293	3768	0.453	3.346	3249	13052	0.074	3.035	15873	70322	0.092	70.0907	13.0091	16.9002
KS82	180	1.0332e-08	4.47	109	1066	0.271	3.346	1187	4266	0.123	3.035	19280	84590	0.143	90.3228	4.55511	5.1221
KS83	183	9.311e-09	4.479	98	1099	0.346	3.346	1060	4422	0.141	3.035	18940	89691	0.082	90.5435	4.46403	4.9925
KS84	185	1.4966e-08	4.479	197	2114	0.339	3.346	1809	7170	0.13	3.035	17882	77445	0.15	82.2763	7.61729	10.1065
KS85	187	1.2603e-08	4.47	128	1558	0.412	3.346	1400	5865	0.134	3.035	17817	83180	0.152	86.5953	6.10581	7.29887
KS86	189	1.6558e-08	4.479	199	2392	0.366	3.346	2197	8465	0.128	3.035	19079	79097	0.141	80.4436	8.60912	10.9473
KS87	192	2.6607e-08	4.488	272	3545	0.403	3.346	3121	12519	0.074	3.031	15750	74469	0.158	72.3418	12.1614	15.4968
KS88	195	2.4291e-08	4.488	307	3688	0.374	3.346	2852	11561	0.128	3.035	15857	68667	0.153	70.9194	11.9402	17.1404
KS89	198	3.1168e-08	4.479	337	4273	0.408	3.346	3412	13477	0.127	3.035	14273	64409	0.153	66.3227	13.8774	19.7998
KS90	201	2.1624e-08	4.47	263	3173	0.339	3.346	2711	10117	0.063	3.035	17128	74243	0.085	75.2678	10.2566	14.4756
KS91	203	1.0631e-08	4.47	95	1276	0.502	3.346	1228	4940	0.135	3.035	17700	85997	0.087	88.9511	5.10969	5.93924
KS92	206	1.069e-08	4.47	138	1379	0.266	3.346	1432	5627	0.134	3.035	17587	84594	0.083	87.729	5.83553	6.43547
KS93	208	1.2954e-08	4.47	155	1688	0.349	3.346	1553	6351	0.135	3.035	19092	84134	0.092	85.7801	6.47526	7.74462
KS94	211	3.0396e-08	4.47	343	4242	0.385	3.346	3415	13612	0.127	3.035	16052	67059	0.145	67.2203	13.6447	19.1349
KS95	213	3.1174e-08	4.47	395	5213	0.466	3.346	4162	15548	0.068	3.035	14745	65838	0.086	62.7959	14.8296	22.3746
KS96	216	3.2685e-08	4.497	428	5363	0.382	3.346	3561	15426	0.129	3.035	14806	65282	0.152	62.2673	14.7136	23.019

## Sheet: clay
Sample No	cm	MS	1 :smectite	1 :smectite	1 :smectite	1 :smectite	2 :illite	2 :illite	2 :illite	2 :illite	3 :chlorite	3 :chlorite	3 :chlorite	3 :chlorite	% smectite	% illite	% chlorite	I/S	Illite/quartz
			17 Å	17 Å	17 Å	17 Å	10 Å	10 Å	10 Å	10 Å	7.1 Å	7.1 Å	7.1 Å	7.1 Å
			Peak(Å)	Intensity	Area	FWHM	Peak(Å)	Intensity	Area	FWHM	Peak(Å)	Intensity	Area	FWHM
KS59	125	1.6422e-08	16.831	5579	146153	1.48	10.004	3512	36562	0.321	7.099	328	2086	0.27	79.0867	19.7845	1.12878	0.250163	5.18316
KS60	127	1.1011e-08	16.96	4440	109781	1.084	10.004	2213	24253	0.328	7.099	499	3047	0.152	80.0848	17.6925	2.22277	0.220922	4.92947
KS61	129	4.9541e-09	16.96	3395	69673	0.738	9.959	1456	12659	0.246	7.077	719	5532	0.221	79.2964	14.4075	6.29609	0.181692	5.70739
KS62	132	5.207e-09	16.831	4032	84532	0.777	9.959	2058	16710	0.227	7.077	1262	11167	0.253	75.2004	14.8654	9.93426	0.197677	7.56451
KS63	134	4.6876e-09	16.96	6028	126222	0.804	10.004	2467	23915	0.295	7.099	1284	11668	0.277	78.0087	14.7801	7.21115	0.189468	11.6318
KS64	136	6.8452e-09	16.831	4582	93102	0.786	10.004	2206	17562	0.21	7.099	1319	11185	0.247	76.4077	14.4129	9.17939	0.188632	5.28657
KS65	138	1.2183e-08	16.705	6612	177146	1.115	9.959	2302	23868	0.374	7.077	369	3656	0.375	86.552	11.6617	1.78629	0.134736	4.69104
KS66	141	1.5731e-08	16.96	4802	124109	1.082	10.004	3117	36620	0.398	7.099	265	1644	0.174	76.4345	22.553	1.01248	0.295063	5.72545
KS67	143	1.2239e-08	16.831	7318	178898	1.154	9.959	3159	38038	0.384	7.077	461	3051	0.229	81.3221	17.291	1.3869	0.212624	7.36314
KS68	146	8.1774e-09	16.705	3759	84766	1.136	10.004	2091	19667	0.29	7.099	715	4955	0.212	77.4911	17.9791	4.52975	0.232015	5.41492
KS69	148	4.8609e-09	16.705	2873	61507	0.826	10.004	1272	10414	0.238	7.099	814	6432	0.242	78.4999	13.2911	8.209	0.169314	4.65742
KS70	151	5.2538e-09	16.96	3237	66637	0.807	10.004	1588	12200	0.225	7.122	1484	13233	0.284	72.3765	13.2508	14.3728	0.183081	4.9857
KS71	153	6.7547e-09	16.705	3210	68579	0.812	10.004	1342	11618	0.244	7.099	942	8485	0.298	77.3314	13.1007	9.56789	0.16941	5.06231
KS72	156	1.3535e-08	16.831	5303	141836	1.157	10.004	3060	36410	0.402	7.099	357	2437	0.259	78.4999	20.1513	1.34877	0.256705	4.93227
KS73	158	1.5526e-08	16.705	6238	169909	1.561	10.004	3594	39851	0.361	7.099	310	1633	0.195	80.3759	18.8516	0.772495	0.234543	5.45979
KS74	160	9.4708e-09	16.831	5471	127681	0.954	10.004	1994	18001	0.256	7.099	721	5543	0.225	84.4311	11.9035	3.6654	0.140984	5.3163
KS75	163	8.2095e-09	16.831	3243	69911	0.805	9.959	1330	11005	0.229	7.077	817	5510	0.209	80.8912	12.7334	6.3754	0.157414	4.00765
KS76	166	6.9602e-09	16.831	4597	104600	0.912	10.049	1328	11739	0.286	7.077	977	7080	0.24	84.7519	9.5115	5.73656	0.112228	3.7625
KS77	169	7.7294e-09	16.96	5170	124941	0.985	10.004	1847	19658	0.349	7.099	818	8345	0.33	81.6907	12.8531	5.45625	0.157338	6.57019
KS78	172	1.6016e-08	17.091	5141	132727	1.402	10.004	3751	41335	0.385	7.099	253	1373	0.175	75.6559	23.5614	0.782626	0.311429	5.58355
KS79	174	2.5246e-08	16.96	5524	147216	1.64	10.004	3689	44557	0.403	7.099	309	1664	0.164	76.1054	23.0344	0.860228	0.302664	4.12374
KS80	176	3.1567e-08	16.96	6981	183592	1.513	10.004	5493	69845	0.458	7.077	275	1102	0.067	72.1273	27.4398	0.43294	0.380436	4.9249
KS81	178	2.8568e-08	17.091	5782	151452	1.525	9.959	5302	61332	0.404	7.077	299	1277	0.129	70.7518	28.6516	0.596559	0.40496	4.69905
KS82	180	1.0332e-08	16.705	4485	107129	1.426	10.004	2108	19198	0.281	7.099	460	3686	0.32	82.3987	14.7662	2.8351	0.179205	4.50023
KS83	183	9.311e-09	16.831	4444	110589	1.046	10.004	2363	24224	0.318	7.099	669	4899	0.243	79.155	17.3385	3.5065	0.219045	5.47806
KS84	185	1.4966e-08	16.831	6338	174525	1.373	9.959	3323	38973	0.423	7.077	429	3429	0.26	80.4533	17.966	1.58072	0.223309	5.43556
KS85	187	1.2603e-08	16.705	6798	170268	1.649	10.004	3130	35555	0.383	7.099	367	2902	0.331	81.5753	17.0344	1.39035	0.208818	6.06223
KS86	189	1.6558e-08	16.831	5611	145825	1.311	9.959	3450	34887	0.309	7.077	447	2843	0.214	79.4449	19.0063	1.54885	0.239239	4.12132
KS87	192	2.6607e-08	16.705	5609	143321	1.375	10.004	4343	49786	0.341	7.099	330	1858	0.154	73.5111	25.5359	0.952992	0.347374	3.97684
KS88	195	2.4291e-08	17.223	5235	132333	1.304	10.004	4323	46225	0.353	7.099	359	1792	0.172	73.3757	25.6307	0.993624	0.349308	3.99836
KS89	198	3.1168e-08	16.96	5200	141316	1.58	10.004	4772	56477	0.444	7.099	305	1239	0.139	71.0016	28.3758	0.622513	0.39965	4.19062
KS90	201	2.1624e-08	16.96	4666	119980	1.219	9.959	3663	40933	0.455	7.099	171	794	0.133	74.1959	25.3131	0.491012	0.341165	4.04596
KS91	203	1.0631e-08	16.831	3162	70388	1.204	9.959	2302	20748	0.236	7.077	636	3769	0.184	74.1668	21.8619	3.97134	0.294766	4.2
KS92	206	1.069e-08	16.831	4544	107742	1.181	9.959	2474	24400	0.345	7.077	708	5528	0.228	78.2611	17.7235	4.0154	0.226467	4.33624
KS93	208	1.2954e-08	16.96	6380	160554	1.146	10.004	3059	32599	0.335	7.122	489	4004	0.378	81.4346	16.5345	2.03087	0.203041	5.13289
KS94	211	3.0396e-08	16.705	5795	126374	1.346	10.004	4042	50544	0.443	7.099	141	556	0.131	71.2071	28.4797	0.313285	0.399956	3.71319
KS95	213	3.1174e-08	16.96	5577	145579	1.309	9.959	5879	69468	0.456	7.077	216	1128	0.148	67.3431	32.1351	0.521799	0.477184	4.46797
KS96	216	3.2685e-08	16.831	4754	115478	1.305	9.959	5167	55218	0.365	7.077	225	960	0.157	67.2729	32.1678	0.559258	0.478169	3.57954

## Sheet: illite quartz
2 :quartz	2 :illite	3 :chlorite	2 :quartz	2 :illite
3.35 Å	10 Å	7.1 Å	3.35 Å	10 Å
Area	Area	Area	Area	Area
7054	36562	2086	7054	36562
4920	24253	3047	5088	23868
2218	12659	5532	6396	36620
2209	16710	11167	7382	36410
2056	23915	11668	7299	39851
3322	17562	11185	7403	41335
5088	23868	3656	10805	44557
6396	36620	1644	14182	69845
5166	38038	3051	13052	61332
3632	19667	4955	4266	19198
2236	10414	6432	8465	34887
2447	12200	13233	12519	49786
2295	11618	8485	11561	46225
7382	36410	2437	13477	56477
7299	39851	1633	10117	40933
3386	18001	5543	13612	50544
2746	11005	5510	15548	69468
3120	11739	7080	15426	55218
2992	19658	8345	4920	24253
7403	41335	1373	2218	12659
10805	44557	1664	2209	16710
14182	69845	1102	2056	23915
13052	61332	1277	3322	17562
4266	19198	3686	5166	38038
4422	24224	4899	3632	19667
7170	38973	3429	2236	10414
5865	35555	2902	2447	12200
8465	34887	2843	2295	11618
12519	49786	1858	3386	18001
11561	46225	1792	2746	11005
13477	56477	1239	3120	11739
10117	40933	794	2992	19658
4940	20748	3769	4422	24224
5627	24400	5528	7170	38973
6351	32599	4004	5865	35555
13612	50544	556	4940	20748
15548	69468	1128	5627	24400
15426	55218	960	6351	32599
